# Supplementary material for: Correction: Neural correlates of creative insight: Amplitude of low-frequency fluctuation of resting-state brain activity predicts creative insight
Source: PLoS One. 2019 Feb 27;14(2):e0213212. doi: 10.1371/journal.pone.0213212 (PMC6392287; doi:10.1371/journal.pone.0213212)
Supplement: S1 File — Results showed that there was a significant and positive correlation between the ALFF and ReHo in each ROI. Notably, the ROIs were derived from the results of the PLOS ONE study. (XLSX) [file pone.0213212.s001.xlsx]

## Sheet: Sheet1
	Brain region		ACC/CN			CU/DC			MCC/IC			SFG			STG/AG
	index		ReHo	ALFF		ReHo	ALFF		ReHo	ALFF		ReHo	ALFF		ReHo	ALFF
Sub01			0.606786	0.596236		0.907075	1.03651		0.591642	0.680021		1.32845	1.17762		0.629218	0.642991
Sub02			0.567452	0.506338		0.826072	1.34457		0.605738	0.573863		1.12803	1.03559		0.58416	0.511116
Sub03			0.587626	0.464829		0.638125	0.76302		0.563277	0.46835		1.58523	1.80387		0.582126	0.455694
Sub04			0.586192	0.457152		0.729953	0.824503		0.627064	0.475165		1.36955	1.88968		0.632513	0.423171
Sub05			0.583758	0.390319		0.651935	0.690796		0.492768	0.422286		1.26924	1.11323		0.502586	0.366371
Sub06			0.580312	0.619573		0.641856	1.06259		0.587846	0.672563		1.49332	1.33296		0.647952	0.589953
Sub07			0.657169	0.605496		0.667443	1.04331		0.630819	0.603213		1.01091	0.978735		0.707408	0.608307
Sub08			0.612635	0.532653		0.701756	0.996279		0.621213	0.486446		1.00047	1.0569		0.633056	0.474129
Sub09			0.562205	0.551904		0.863069	0.972713		0.535058	0.570177		1.00984	1.05547		0.67696	0.580901
Sub10			0.462483	0.441699		0.783617	0.89979		0.537831	0.453629		1.51321	1.88		0.565705	0.467364
Sub11			0.578202	0.490022		0.657018	0.880967		0.58698	0.526216		1.03563	0.944264		0.53216	0.513139
Sub12			0.687786	0.624319		0.728948	0.855375		0.617396	0.591569		1.022	0.901682		0.643939	0.582431
Sub13			0.62589	0.438687		0.646484	0.727179		0.558889	0.449113		1.01044	1.03415		0.59618	0.4705
Sub14			0.715285	0.582469		0.899516	1.10563		0.682605	0.601333		1.27727	1.0103		0.639625	0.540472
Sub15			0.572681	0.578382		1.2458	1.1609		0.585001	0.575749		1.1645	1.11013		0.64614	0.601295
Sub16			0.783385	0.654329		0.951472	0.97612		0.66528	0.635058		1.20562	0.982999		0.703595	0.576049
Sub17			0.595479	0.612749		0.799106	0.947438		0.603177	0.599889		1.17286	1.12596		0.781651	0.659118
Sub18			0.519305	0.555662		0.670435	0.727474		0.539285	0.551481		1.56055	1.45031		0.584687	0.523987
Sub19			0.611397	0.511958		0.630027	0.78974		0.586005	0.512777		1.22549	1.3469		0.650705	0.494898
Sub20			0.625975	0.592331		0.750088	0.855696		0.592626	0.591016		1.11455	0.970403		0.575877	0.570092
Sub21			0.593028	0.595719		0.652187	1.15798		0.628463	0.566733		1.50063	1.26918		0.708785	0.540678
Sub22			0.541379	0.481864		0.761342	0.717857		0.557728	0.456732		1.24396	1.27277		0.550318	0.439617
Sub23			0.607524	0.487902		0.640833	0.947825		0.558952	0.520936		1.51846	1.59061		0.596989	0.540513
Sub24			0.59362	0.599771		0.714244	0.958944		0.655648	0.60983		0.937024	0.874276		0.664441	0.623026
Sub25			0.613356	0.537564		0.63294	0.778269		0.57799	0.519791		1.02804	0.851297		0.602015	0.521947
Sub26			0.651689	0.638815		0.664022	1.19798		0.626089	0.637554		1.0325	0.814208		0.663003	0.63748
Sub27			0.551731	0.461693		0.819035	0.832816		0.577145	0.506349		1.51899	1.54628		0.563856	0.483577
Sub28			0.612601	0.583092		0.53456	0.767594		0.607691	0.595729		1.08857	1.03908		0.63037	0.573833
Sub29			0.673393	0.522467		0.549217	0.752999		0.511303	0.551772		1.42633	1.7562		0.557436	0.521664
Sub30			0.497778	0.521841		0.599491	0.955387		0.57669	0.539643		1.22979	1.66175		0.653527	0.537769
Sub31			0.644835	0.536401		0.847831	0.877189		0.585485	0.557191		1.57645	1.56278		0.616355	0.530044
Sub32			0.542578	0.576383		0.530051	0.795259		0.556798	0.655494		0.988965	0.820583		0.601234	0.628827
Sub33			0.613819	0.56071		0.648579	1.07835		0.562052	0.562142		1.15917	1.04353		0.6274	0.561973
Sub34			0.517783	0.449712		0.610263	0.806866		0.55902	0.474952		1.52688	1.76695		0.596362	0.489823
Sub35			0.582945	0.625447		0.659505	1.09666		0.556351	0.611792		1.33796	1.53055		0.603029	0.602418
Sub36			0.62747	0.600447		0.610877	0.767977		0.560725	0.607934		1.24908	1.61779		0.55757	0.55257
Sub37			0.529631	0.529612		0.641403	0.719427		0.534104	0.509479		0.864554	0.788485		0.675191	0.572706
Sub38			0.615963	0.557665		0.720935	0.807632		0.56381	0.504582		1.49538	1.53801		0.600196	0.494118
Sub39			0.595983	0.53785		0.971597	0.952697		0.577699	0.551901		1.26329	1.03718		0.659128	0.544478
Sub40			0.624032	0.627101		1.06008	1.00046		0.619073	0.648229		1.31507	1.11367		0.701777	0.611284
Sub41			0.652267	0.543377		0.663894	0.869695		0.540399	0.551709		1.02225	0.925992		0.530411	0.540799
Sub42			0.492952	0.502734		0.868739	0.852872		0.534031	0.515652		1.12298	0.923505		0.531463	0.478979
Sub43			0.605075	0.506921		0.914345	1.0276		0.582117	0.494875		1.15646	1.22971		0.597033	0.472273
Sub44			0.628074	0.448762		0.823308	0.738522		0.605493	0.45354		1.40998	2.09294		0.682482	0.466431
Sub45			0.55833	0.449607		0.840267	0.821726		0.573077	0.471484		1.34933	1.77594		0.615643	0.442605
Sub46			0.529833	0.455042		0.74955	0.773441		0.543562	0.462323		1.33588	1.31002		0.585795	0.470841
Sub47			0.60438	0.493106		0.779737	0.88743		0.555897	0.525079		1.20878	1.0626		0.636628	0.511214
Sub48			0.686769	0.573005		0.999769	1.04741		0.647081	0.54296		1.24899	1.22505		0.66835	0.529546
Sub49			0.508738	0.490541		0.699598	0.908523		0.566733	0.520266		1.35787	1.33627		0.551409	0.516036
Sub50			0.590672	0.496192		0.633044	0.848776		0.528793	0.53205		1.38409	1.87812		0.59728	0.504502
Sub51			0.564532	0.514294		0.682597	0.862227		0.610194	0.506791		1.31888	1.34094		0.669169	0.515719
Sub52			0.598228	0.49619		0.698387	0.865481		0.55807	0.500012		1.3835	1.57252		0.568697	0.477243
Sub53			0.582243	0.424176		0.730257	0.658591		0.529035	0.433215		1.35019	1.53948		0.570997	0.445826
Sub54			0.584159	0.463504		0.707757	0.780396		0.502284	0.455528		1.22035	1.22795		0.580037	0.419827
Sub55			0.542132	0.371119		0.77774	0.765272		0.498022	0.361951		1.08973	1.53651		0.581249	0.389103
Sub56			0.57993	0.470736		0.770092	0.743277		0.575016	0.491355		1.16302	1.13622		0.505917	0.453111
Sub57			0.542182	0.435591		0.9346	0.800405		0.494324	0.451877		1.25375	1.50593		0.500175	0.443613
Sub58			0.533413	0.492356		0.809673	0.853428		0.501678	0.474477		1.14235	1.17201		0.524088	0.470833
Sub59			0.540418	0.468416		0.703052	0.751364		0.517568	0.465532		1.42622	1.53626		0.529505	0.477627
Sub60			0.587376	0.589458		0.582318	0.801955		0.53845	0.576246		1.1969	1.43414		0.596247	0.524426
Sub61			0.595961	0.491908		0.718104	0.707703		0.535697	0.466083		1.54556	1.46391		0.526829	0.489143
Sub62			0.500925	0.505483		0.750191	0.833336		0.530481	0.492549		1.55456	2.77404		0.589401	0.472169
			r = 0.503			r = 0.364			r = 0.549			r = 0.750			r = 0.608
			p < 0.001			p = 0.004			p < 0.001			p < 0.001			p < 0.001
			Pearson correlation between ALFF and ReHo
